# Supplementary material for: NMR metabolomic modeling of age and lifespan: A multicohort analysis
Source: Aging Cell. Author manuscript; Available in PMC 2024 Jul 22. (PMC11258446; doi:10.1111/acel.14164)
Supplement: Supplementary Material [file EMS196749-supplement-Supplementary_Material.zip]

Archive with 2 entries (2 files):
- acel14164-sup-0001-appendixs1.docx
- acel14164-sup-0002-tabless1-s8.xlsx
